# Supplementary material for: Improvement of IFNγ ELISPOT Performance Following Overnight Resting of Frozen PBMC Samples Confirmed Through Rigorous Statistical Analysis
Source: Cells. 2014 Dec 24;4(1):1–18. doi: 10.3390/cells4010001 (PMC4381205; doi:10.3390/cells4010001)
Supplement: Supplementary file 1 [file cells-04-00001-s001.zip]

Archive with 4 entries (3 files):
- cells-67500-supplem-final/
- cells-67500-supplem-final/Supplementary Figure 1.pdf
- cells-67500-supplem-final/Supplementary Table 1S&2.xlsx
- cells-67500-supplem-final/Supplementary Table 3S.pdf
