# Supplementary material for: Improvement of IFNγ ELISPOT Performance Following Overnight Resting of Frozen PBMC Samples Confirmed Through Rigorous Statistical Analysis
Source: Cells. 2014 Dec 24;4(1):1–18. doi: 10.3390/cells4010001 (PMC4381205; doi:10.3390/cells4010001)
Supplement: Supplementary file 1 [file cells-04-00001-s001.zip › cells-67500-supplem-final/Supplementary Table 1S&2.xlsx]

## Sheet: Ex-vivo5 and 6-Table 1S
Supplementary Table 1
	# spots/300K			P value			# spots/300K			P value			# spots/300K			P value			# spots/300K			P value
Ag and Time (hrs.)	H3			1x	2x		H4			1x	2x		H10			1x	2x		H12			1x	2x
CEF
0	106	97	98	0.01	0.009		62	51	57	0.01	0.009		303	308	360	0.01	0.009		82	74	67	0.01	0.009
18	217	208	222	0.01	0.009		399	379	409	0.01	0.009		508	527	544	0.01	0.009		90	97	99	0.01	0.009
22	258	259	251	0.01	0.009		512	486	456	0.01	0.009		599	621	629	0.01	0.009		127	116	116	0.01	0.009
EBV-1
0	37	32	37	0.01	0.031		1	2	0	> 0.05	> 0.05		72	84	82	0.01	0.009		13	12	14	0.016	> 0.05
18	106	96	101	0.01	0.009		10	13	6	> 0.05	> 0.05		511	500	495	0	0		24	36	24	0.01	0.009
22	77	93	95	0.01	0.009		9	4	6	0.038	> 0.05		582	544	566	0.01	0.009		41	56	38	0.01	0.009
EBV-2
0	18	12	13	> 0.05	> 0.05		1	1	0	> 0.05	> 0.05		27	10	18	> 0.05	> 0.05		18	26	21	0.01	> 0.05
18	17	19	20	0.016	> 0.05		7	3	4	> 0.05	> 0.05		44	39	38	0.01	0.009		22	36	28	0.01	0.009
22	26	17	27	> 0.05	> 0.05		5	6	5	0.01	> 0.05		55	58	50	0.01	0.009		22	23	30	0.01	0.009
Influenza A
0	284	267	288	0.01	0.009		1	1	1	> 0.05	> 0.05		4	3	4	> 0.05	> 0.05		3	4	7	> 0.05	> 0.05
18	388	401	433	0.01	0.009		1	1	0	> 0.05	> 0.05		3	9	4	> 0.05	> 0.05		0	2	1	> 0.05	> 0.05
22	523	479	523	0.01	0.009		5	5	9	0.016	> 0.05		5	6	8	> 0.05	> 0.05		2	0	2	> 0.05	> 0.05
Influenza M
0	25	19	21	0.01	> 0.05		55	54	57	0.01	0.009		33	32	26	0.01	0.009		32	38	28	0.01	0.031
18	9	13	11	> 0.05	> 0.05		435	419	381	0.01	0.009		42	31	28	0.01	0.009		29	24	28	0.01	0.009
22	16	11	24	> 0.05	> 0.05		518	439	521	0.01	0.009		48	52	46	0.01	0.009		34	30	34	0.01	0.009
HCMV
0	28	21	38	0.028	> 0.05		0	1	0	> 0.05	> 0.05		4	5	3	> 0.05	> 0.05		5	7	5	> 0.05	> 0.05
18	15	27	23	> 0.05	> 0.05		0	0	1	> 0.05	> 0.05		0	2	3	> 0.05	> 0.05		0	0	0	> 0.05	> 0.05
22	21	26	18	> 0.05	> 0.05		2	3	4	> 0.05	> 0.05		3	1	3	> 0.05	> 0.05		0	0	2	> 0.05	> 0.05
TRP-2
0	15	14	15	> 0.05	> 0.05		0	0	1	> 0.05	> 0.05		3	4	2	> 0.05	> 0.05		8	0	3	> 0.05	> 0.05
18	8	6	4	> 0.05	> 0.05		0	1	0	> 0.05	> 0.05		2	2	0	> 0.05	> 0.05		1	0	0	> 0.05	> 0.05
22	8	6	8	> 0.05	> 0.05		1	1	5	> 0.05	> 0.05		3	3	2	> 0.05	> 0.05		0	0	0	> 0.05	> 0.05
no Ag-Background wells
0	10	11	13				1	1	0				2	2	3				2	4	2
	11	8	10				2	1	1				5	2	3				5	6	8
18	7	6	7				5	0	0				1	3	1				1	0	0
	13	6	3				0	0	2				0	3	0				0	0	1
22	8	12	14				1	1	0				1	1	2				1	0	1
	4	11	8				1	0	2				4	1	3				2	2	0
		modified DFR (eq)-with Westfall-Young max-T correction
		modified DFR (2X)-with Westfall-Young max-T correction

## Sheet: Reproducibiliy-Table 2S
Supplementary Table 2
A) CEF
								p values Expt 1		p values Expt 2
Subject	Rest. hrs.	Expt-1			Expt-2			mDFR (eq)	mDFR (2x)	mDFR (eq)	mDFR (2x)
H03	0	70	62	62	106	97	98	0.01	0.009	0.01	0.009
	18	197	191	172	217	208	222	0.01	0.009	0.01	0.009
	22	231	219	208	258	259	251	0.01	0.009	0.01	0.009
H04	0	84	70	56	62	51	57	0.01	0.009	0.01	0.009
	18	538	615	649	399	379	409	0.01	0.009	0.01	0.009
	22	555	518	611	512	486	456	0.01	0.009	0.01	0.009
H10	0	272	312	317	303	308	360	0.01	0.009	0.01	0.009
	18	618	659	576	508	527	544	0.01	0.009	0.01	0.009
	22	500	512	516	599	621	629	0.01	0.009	0.01	0.009
H12	0	55	50	41	82	74	67	0.01	0.009	0.01	0.009
	18	157	167	166	90	97	99	0.01	0.009	0.01	0.009
	22	117	102	101	127	116	116	0.01	0.009	0.01	0.009
B) Influenza M
								p values Expt 1		p values Expt 2
Subject	Rest. hrs.	Expt-1			Expt-2			mDFR (eq)	mDFR (2x)	mDFR (eq)	mDFR (2x)
H03	0	11	16	6	25	19	21	0.028	0.179	0.01	1
	18	16	15	15	9	13	11	1	1	0.945	1
	22	29	25	18	16	11	24	0.01	0.207	0.896	1
H04	0	61	68	64	55	54	57	0.01	0.009	0.01	0.009
	18	715	634	648	435	419	381	0.01	0.009	0.01	0.009
	22	651	643	710	518	439	521	0.01	0.009	0.01	0.009
H10	0	31	35	30	33	32	26	0.01	0.009	0.01	0.009
	18	32	39	39	42	31	28	0.01	0.009	0.01	0.009
	22	37	47	40	48	52	46	0.01	0.019	0.01	0.009
H12	0	25	32	30	32	38	28	0.01	0.009	0.01	0.031
	18	41	38	45	29	24	28	0.01	0.009	0.01	0.009
	22	35	35	36	34	30	34	0.01	0.009	0.01	0.009
C) HCMV
								p values Expt 1		p values Expt 2
Subject	Rest. hrs.	Expt-1			Expt-2			mDFR (eq)	mDFR (2x)	mDFR (eq)	mDFR (2x)
H03	0	7	10	16	28	21	38	0.016	0.121	0.028	0.884
H03	18	27	20	15	15	27	23	0.979	1	0.055	0.987
H03	22	27	35	25	21	26	18	0.01	0.047	0.08	1
H04	0	2	0	0	0	1	0	1	1	1	1
H04	18	3	2	3	0	0	1	1	1	1	1
H04	22	0	1	3	2	3	4	1	1	0.204	1
H10	0	1	2	0	4	5	3	1	1	1	1
H10	18	0	3	2	0	2	3	1	1	1	1
H10	22	5	1	4	3	1	3	1	1	1	1
H12	0	4	0	2	5	7	5	1	1	1	1
H12	18	3	0	1	0	0	0	1	1	1	1
H12	22	0	0	1	0	0	2	1	1	1	1
D) Background controls (no peptide) Exp-1 and Exp-2
Subject	Rest. hrs.	Expt-1
H03	0	0	2	0	1	1	0
H03	18	13	14	14	21	3	16
H03	22	3	7	5	5	5	8
H04	0	0	2	0	0	1	1
H04	18	4	6	0	5	1	4
H04	22	2	2	2	1	1	0
H10	0	4	4	1	1	4	2
H10	18	0	7	2	1	1	2
H10	22	2	2	2	2	8	6
H12	0	0	1	2	2	1	1
H12	18	0	2	2	1	2	1
H12	22	1	2	2	1	4	1
Subject	Rest. hrs.	Expt-2
H03	0	10	11	13	11	8	10
H03	18	7	6	7	13	6	3
H03	22	8	12	14	4	11	8
H04	0	1	1	0	2	1	1
H04	18	5	0	0	0	0	2
H04	22	1	1	0	1	0	2
H10	0	2	2	3	5	2	3
H10	18	1	3	1	0	3	0
H10	22	1	1	2	4	1	3
H12	0	2	4	2	5	6	8
H12	18	1	0	0	0	0	1
H12	22	1	0	1	2	2	0
